# Supplementary material for: The association between chronic obstructive pulmonary disease and autoimmune diseases: a bidirectional Mendelian randomization study
Source: Front Med (Lausanne). 2024 Mar 5;11:1331111. doi: 10.3389/fmed.2024.1331111 (PMC10949139; doi:10.3389/fmed.2024.1331111)
Supplement: Supplementary file 1 [file Table_1.xlsx]

## Sheet: Supplementary Table 1
SNP	effect_allele	other_allele	beta.exposure	se.exposure	pval.exposure	eaf.exposure	samplesize.exposure	samplesize.outcome	exposure	outcome	mr_keep	R2	F
rs113623975	G	A	-0.124309	0.019319	1.24e-10	0.0997997	329552	218696	COPD	Systemic lupus erythematosus	TRUE	0.00012562	41.4031
rs11846838	A	G	0.0621975	0.011384	4.67e-08	0.411667	329552	218696	COPD	Systemic lupus erythematosus	TRUE	9.05718e-05	29.8506
rs12449174	A	G	0.148587	0.0267878	2.91e-08	0.0448978	329552	218696	COPD	Systemic lupus erythematosus	TRUE	9.33519e-05	30.767
rs13270042	G	A	0.0987483	0.0176668	2.28e-08	0.108057	329552	218696	COPD	Systemic lupus erythematosus	TRUE	9.47935e-05	31.2421
rs16969968	A	G	0.200022	0.0116645	6.52e-66	0.330706	329552	218696	COPD	Systemic lupus erythematosus	TRUE	0.000891481	294.05
rs28929474	T	C	0.326619	0.0373101	2.06e-18	0.0197359	329552	218696	COPD	Systemic lupus erythematosus	TRUE	0.00023249	76.635
rs3025383	C	T	-0.084464	0.0151227	2.33e-08	0.170121	329552	218696	COPD	Systemic lupus erythematosus	TRUE	9.46498e-05	31.1948
rs6011779	T	C	-0.0976764	0.0128636	3.12e-14	0.755709	329552	218696	COPD	Systemic lupus erythematosus	TRUE	0.000174926	57.6569
rs66694560	A	G	0.071808	0.0116345	6.74e-10	0.356493	329552	218696	COPD	Systemic lupus erythematosus	TRUE	0.000115578	38.0932
rs708461	C	G	0.0879305	0.0136727	1.27e-10	0.20517	329552	218696	COPD	Systemic lupus erythematosus	FALSE	0.000125485	41.3588
rs7671167	T	C	0.0629425	0.011195	1.88e-08	0.50422	329552	218696	COPD	Systemic lupus erythematosus	TRUE	9.59123e-05	31.6109
rs79879752	G	C	-0.118456	0.0196183	1.56e-09	0.0964556	329552	218696	COPD	Systemic lupus erythematosus	FALSE	0.000110616	36.4577
rs8089390	T	C	-0.0704149	0.0125797	2.17e-08	0.276717	329552	218696	COPD	Systemic lupus erythematosus	TRUE	9.50656e-05	31.3318
rs113623975	G	A	-0.124309	0.019319	1.24e-10	0.0997997	329552	337159	COPD	Rheumatoid arthritis	TRUE	0.00012562	41.4031
rs11846838	A	G	0.0621975	0.011384	4.67e-08	0.411667	329552	337159	COPD	Rheumatoid arthritis	TRUE	9.05718e-05	29.8506
rs13270042	G	A	0.0987483	0.0176668	2.28e-08	0.108057	329552	337159	COPD	Rheumatoid arthritis	TRUE	9.47935e-05	31.2421
rs16969968	A	G	0.200022	0.0116645	6.52e-66	0.330706	329552	337159	COPD	Rheumatoid arthritis	TRUE	0.000891481	294.05
rs28929474	T	C	0.326619	0.0373101	2.06e-18	0.0197359	329552	337159	COPD	Rheumatoid arthritis	TRUE	0.00023249	76.635
rs3025383	C	T	-0.084464	0.0151227	2.33e-08	0.170121	329552	337159	COPD	Rheumatoid arthritis	TRUE	9.46498e-05	31.1948
rs6011779	T	C	-0.0976764	0.0128636	3.12e-14	0.755709	329552	337159	COPD	Rheumatoid arthritis	TRUE	0.000174926	57.6569
rs66694560	A	G	0.071808	0.0116345	6.74e-10	0.356493	329552	337159	COPD	Rheumatoid arthritis	TRUE	0.000115578	38.0932
rs708461	C	G	0.0879305	0.0136727	1.27e-10	0.20517	329552	337159	COPD	Rheumatoid arthritis	FALSE	0.000125485	41.3588
rs7671167	T	C	0.0629425	0.011195	1.88e-08	0.50422	329552	337159	COPD	Rheumatoid arthritis	TRUE	9.59123e-05	31.6109
rs8089390	T	C	-0.0704149	0.0125797	2.17e-08	0.276717	329552	337159	COPD	Rheumatoid arthritis	TRUE	9.50656e-05	31.3318
rs79879752	G	C	-0.118456	0.0196183	1.56e-09	0.0964556	329552	337159	COPD	Rheumatoid arthritis	FALSE	0.000110616	36.4577
rs12449174	A	G	0.148587	0.0267878	2.91e-08	0.0448978	329552	337159	COPD	Rheumatoid arthritis	FALSE	9.33519e-05	30.767
rs11846838	A	G	0.0621975	0.011384	4.67e-08	0.411667	329552	34652	COPD	Inflammatory bowel disease	TRUE	9.05718e-05	29.8506
rs12449174	A	G	0.148587	0.0267878	2.91e-08	0.0448978	329552	34652	COPD	Inflammatory bowel disease	TRUE	9.33519e-05	30.767
rs13270042	G	A	0.0987483	0.0176668	2.28e-08	0.108057	329552	34652	COPD	Inflammatory bowel disease	TRUE	9.47935e-05	31.2421
rs16969968	A	G	0.200022	0.0116645	6.52e-66	0.330706	329552	34652	COPD	Inflammatory bowel disease	TRUE	0.000891481	294.05
rs28929474	T	C	0.326619	0.0373101	2.06e-18	0.0197359	329552	34652	COPD	Inflammatory bowel disease	TRUE	0.00023249	76.635
rs3025383	C	T	-0.084464	0.0151227	2.33e-08	0.170121	329552	34652	COPD	Inflammatory bowel disease	TRUE	9.46498e-05	31.1948
rs6011779	T	C	-0.0976764	0.0128636	3.12e-14	0.755709	329552	34652	COPD	Inflammatory bowel disease	TRUE	0.000174926	57.6569
rs66694560	A	G	0.071808	0.0116345	6.74e-10	0.356493	329552	34652	COPD	Inflammatory bowel disease	TRUE	0.000115578	38.0932
rs708461	C	G	0.0879305	0.0136727	1.27e-10	0.20517	329552	34652	COPD	Inflammatory bowel disease	FALSE	0.000125485	41.3588
rs7671167	T	C	0.0629425	0.011195	1.88e-08	0.50422	329552	34652	COPD	Inflammatory bowel disease	TRUE	9.59123e-05	31.6109
rs79879752	G	C	-0.118456	0.0196183	1.56e-09	0.0964556	329552	34652	COPD	Inflammatory bowel disease	FALSE	0.000110616	36.4577
rs8089390	T	C	-0.0704149	0.0125797	2.17e-08	0.276717	329552	34652	COPD	Inflammatory bowel disease	TRUE	9.50656e-05	31.3318
rs113623975	G	A	-0.124309	0.019319	1.24e-10	0.0997997	329552	34652	COPD	Inflammatory bowel disease	FALSE	0.00012562	41.4031
rs113623975	G	A	-0.124309	0.019319	1.24e-10	0.0997997	329552	337159	COPD	Osteoarthritis	TRUE	0.00012562	41.4031
rs11846838	A	G	0.0621975	0.011384	4.67e-08	0.411667	329552	337159	COPD	Osteoarthritis	TRUE	9.05718e-05	29.8506
rs13270042	G	A	0.0987483	0.0176668	2.28e-08	0.108057	329552	337159	COPD	Osteoarthritis	TRUE	9.47935e-05	31.2421
rs16969968	A	G	0.200022	0.0116645	6.52e-66	0.330706	329552	337159	COPD	Osteoarthritis	TRUE	0.000891481	294.05
rs28929474	T	C	0.326619	0.0373101	2.06e-18	0.0197359	329552	337159	COPD	Osteoarthritis	TRUE	0.00023249	76.635
rs3025383	C	T	-0.084464	0.0151227	2.33e-08	0.170121	329552	337159	COPD	Osteoarthritis	TRUE	9.46498e-05	31.1948
rs6011779	T	C	-0.0976764	0.0128636	3.12e-14	0.755709	329552	337159	COPD	Osteoarthritis	TRUE	0.000174926	57.6569
rs66694560	A	G	0.071808	0.0116345	6.74e-10	0.356493	329552	337159	COPD	Osteoarthritis	TRUE	0.000115578	38.0932
rs708461	C	G	0.0879305	0.0136727	1.27e-10	0.20517	329552	337159	COPD	Osteoarthritis	FALSE	0.000125485	41.3588
rs7671167	T	C	0.0629425	0.011195	1.88e-08	0.50422	329552	337159	COPD	Osteoarthritis	TRUE	9.59123e-05	31.6109
rs8089390	T	C	-0.0704149	0.0125797	2.17e-08	0.276717	329552	337159	COPD	Osteoarthritis	TRUE	9.50656e-05	31.3318
rs79879752	G	C	-0.118456	0.0196183	1.56e-09	0.0964556	329552	337159	COPD	Osteoarthritis	FALSE	0.000110616	36.4577
rs12449174	A	G	0.148587	0.0267878	2.91e-08	0.0448978	329552	337159	COPD	Osteoarthritis	FALSE	9.33519e-05	30.767

## Sheet: Supplementary Table 2
		Systemic lupus erythematosus	Rheumatoid arthritis	Inflammatory bowel disease	Osteoarthritis
Chronic obstructive pulmonary disease	Main analysis
	IVW
	OR (95% CI)	1.253(0.766-2.049)	1.001(0.999-1.002)	1.133(0.968-1.327)	0.999(0.990-1.000)
	P value	0.37	0.431	0.12	0.896
	MR Egger
	OR (95% CI)	1.641(0.541-4.982)	1.001(0.998-1.005)	1.126(0.797-1.592)	0.988(0.975-1.000)
	P value	0.405	0.486	0.52	0.105
	Weighted median
	OR (95% CI)	1.098(0.595-2.025)	1.001(0.998-1.003)	1.086(0.924-1.277)	0.997(0.990-1.003)
	P value	0.765	0.634	0.316	0.288
	Sensitivity analysis
	Cochran’s Q
	IVW
	Q-statistics	11.388	6.04	14.958	20.162
	Q_df	9	9	9	9
	P value	0.273	0.736	0.092	0.017
	MR-Egger
	Q-statistics	11.034	5.872	14.955	13.511
	Q_df	9	8	8	8
	P value	0.328	0.662	0.06	0.095
	Egger intercept
	Intercept	-0.034	-8.83e-05	0.00078	0.00074
	P value	0.604	0.692	0.969	0.082
	MR-PRESSO
	P value	0.448	0.053	0.073	0.052

## Sheet: Supplementary Table 3
SNP	effect_allele.exposure	other_allele.exposure	beta.exposure	se.exposure	pval.exposure	eaf.exposure	samplesize.exposure	exposure	outcome	mr_keep	R2	F
rs11928576	T	C	0.7345	0.1606	4.77e-06	0.05205	218696	Systemic lupus erythematosus	COPD	TRUE	9.56335e-05	20.9165
rs12043400	A	G	0.3363	0.0715	2.51e-06	0.3624	218696	Systemic lupus erythematosus	COPD	TRUE	0.000101148	22.1227
rs150724213	A	G	1.0773	0.2219	1.21e-06	0.02854	218696	Systemic lupus erythematosus	COPD	TRUE	0.000107763	23.5697
rs2052739	G	A	0.3266	0.0695	2.63e-06	0.4187	218696	Systemic lupus erythematosus	COPD	TRUE	0.000100967	22.083
rs262152	C	A	-0.4966	0.1028	1.37e-06	0.8587	218696	Systemic lupus erythematosus	COPD	TRUE	0.000106694	23.3358
rs2673135	A	G	-0.3348	0.0703	1.88e-06	0.6175	218696	Systemic lupus erythematosus	COPD	TRUE	0.000103699	22.6807
rs365755	C	A	1.1373	0.2472	4.22e-06	0.0251	218696	Systemic lupus erythematosus	COPD	TRUE	9.67766e-05	21.1665
rs3778754	G	C	0.3355	0.0692	1.25e-06	0.43	218696	Systemic lupus erythematosus	COPD	FALSE	0.00010747	23.5055
rs41272536	G	A	1.0534	0.1981	1.05e-07	0.03779	218696	Systemic lupus erythematosus	COPD	TRUE	0.000129277	28.2757
rs4558496	T	G	-0.5034	0.0951	1.21e-07	0.8328	218696	Systemic lupus erythematosus	COPD	TRUE	0.000128106	28.0196
rs4782650	A	G	0.88	0.1916	4.35e-06	0.03652	218696	Systemic lupus erythematosus	COPD	TRUE	9.64476e-05	21.0946
rs544083630	A	G	1.3454	0.283	2e-06	0.01947	218696	Systemic lupus erythematosus	COPD	TRUE	0.000103334	22.6009
rs73196540	C	G	0.4608	0.0951	1.27e-06	0.1597	218696	Systemic lupus erythematosus	COPD	FALSE	0.000107344	23.4779
rs79323781	T	C	1.7354	0.3702	2.76e-06	0.01078	218696	Systemic lupus erythematosus	COPD	TRUE	0.000100471	21.9747
rs9273324	T	C	0.6595	0.092	7.74e-13	0.1981	218696	Systemic lupus erythematosus	COPD	TRUE	0.000234915	51.3866
rs4713573	C	A	0.5404	0.0747	4.83615e-13	0.401	218696	Systemic lupus erythematosus	COPD	FALSE	0.000239246	52.3342
rs144178837	A	G	0.00466918	0.00081854	1.17e-08	0.0250668	337159	Rheumatoid arthritis	COPD	TRUE	9.64994e-05	32.5386
rs35511257	C	G	0.00832526	0.00046396	5.78e-72	0.0898664	337159	Rheumatoid arthritis	COPD	FALSE	0.000954081	321.982
rs6605556	G	A	0.00777653	0.00032763	1.95e-124	0.19002	337159	Rheumatoid arthritis	COPD	TRUE	0.00166819	563.38
rs6679677	A	C	0.0027265	0.000419338	7.94e-11	0.102573	337159	Rheumatoid arthritis	COPD	TRUE	0.00012537	42.2746
rs7731626	A	G	-0.00150375	0.000262963	1.08e-08	0.375096	337159	Rheumatoid arthritis	COPD	TRUE	9.69807e-05	32.7009
rs3819282	T	C	0.00332672	0.000557337	2.39e-09	0.0556689	337159	Rheumatoid arthritis	COPD	FALSE	0.000105661	35.6282
rs117108573	T	C	0.00840635	0.000496428	2.7e-64	0.0782823	337159	Rheumatoid arthritis	COPD	FALSE	0.000849764	286.748
rs114741460	T	C	-0.00362954	0.000653651	2.81e-08	0.0447067	337159	Rheumatoid arthritis	COPD	FALSE	9.14401e-05	30.8325
rs1003342	G	A	-0.095001	0.0168	1.67e-08	0.531334	34652	Inflammatory bowel disease	COPD	TRUE	0.000921953	31.9752
rs10045431	C	A	0.177406	0.0189	6.59e-21	0.717524	34652	Inflammatory bowel disease	COPD	TRUE	0.00253619	88.1024
rs10408351	A	G	0.137804	0.0221	4.23e-10	0.238435	34652	Inflammatory bowel disease	COPD	TRUE	0.00112079	38.8789
rs10737481	G	T	0.141103	0.017	1.19e-16	0.554896	34652	Inflammatory bowel disease	COPD	TRUE	0.00198419	68.889
rs10761659	G	A	0.161896	0.0172	4.07e-21	0.554011	34652	Inflammatory bowel disease	COPD	TRUE	0.00255022	88.5911
rs11209026	A	G	-0.72629	0.0422	1.76e-66	0.0541886	34652	Inflammatory bowel disease	COPD	TRUE	0.0084756	296.19
rs11236797	A	C	0.155704	0.017	4.75e-20	0.470011	34652	Inflammatory bowel disease	COPD	TRUE	0.00241503	83.8835
rs112694524	A	G	0.188304	0.0303	5.39e-10	0.0903752	34652	Inflammatory bowel disease	COPD	TRUE	0.00111332	38.6197
rs113991740	A	T	-0.107697	0.0189	1.32e-08	0.271565	34652	Inflammatory bowel disease	COPD	FALSE	0.000936157	32.4682
rs11548656	G	A	-0.292796	0.0507	7.72e-09	0.034026	34652	Inflammatory bowel disease	COPD	TRUE	0.000961542	33.3495
rs11677953	A	G	0.0975985	0.0171	1.05e-08	0.415063	34652	Inflammatory bowel disease	COPD	TRUE	0.000939199	32.5738
rs12446550	A	G	0.107796	0.0171	2.78e-10	0.409666	34652	Inflammatory bowel disease	COPD	TRUE	0.00114548	39.7364
rs1250573	A	G	-0.113606	0.019	2.21e-09	0.295706	34652	Inflammatory bowel disease	COPD	TRUE	0.00103067	35.7495
rs12764283	A	G	0.126597	0.0179	1.57e-12	0.337409	34652	Inflammatory bowel disease	COPD	TRUE	0.0014414	50.0168
rs12936409	T	C	0.145701	0.0168	3.87e-18	0.476383	34652	Inflammatory bowel disease	COPD	TRUE	0.00216589	75.211
rs13178036	C	G	0.100904	0.0184	4.13e-08	0.341807	34652	Inflammatory bowel disease	COPD	FALSE	0.000867114	30.0716
rs140892874	C	T	0.409594	0.0512	1.28e-15	0.027461	34652	Inflammatory bowel disease	COPD	TRUE	0.00184348	63.9944
rs142770866	A	G	0.23	0.0337	8.14e-12	0.0810417	34652	Inflammatory bowel disease	COPD	TRUE	0.00134241	46.5769
rs148844907	A	T	1.1375	0.0963	3.63e-32	0.0103903	34652	Inflammatory bowel disease	COPD	FALSE	0.0040103	139.516
rs1736161	A	G	-0.123298	0.0174	1.34e-12	0.428732	34652	Inflammatory bowel disease	COPD	TRUE	0.00144696	50.2098
rs17800987	G	A	0.2017	0.0305	3.71e-11	0.089179	34652	Inflammatory bowel disease	COPD	TRUE	0.00126048	43.7308
rs1873625	A	C	0.177301	0.0179	3.71e-23	0.32287	34652	Inflammatory bowel disease	COPD	TRUE	0.00282332	98.105
rs1886731	C	T	-0.0970995	0.0175	3.08e-08	0.481193	34652	Inflammatory bowel disease	COPD	TRUE	0.000887654	30.7846
rs1887428	C	G	-0.171595	0.0178	6.65e-22	0.61936	34652	Inflammatory bowel disease	COPD	FALSE	0.00267472	92.9275
rs2076756	G	A	0.187595	0.0186	5.59e-24	0.27064	34652	Inflammatory bowel disease	COPD	TRUE	0.00292695	101.717
rs2193041	G	A	0.133703	0.0172	6.91e-15	0.388781	34652	Inflammatory bowel disease	COPD	TRUE	0.00174077	60.4227
rs2241878	C	T	0.148001	0.0169	1.75e-18	0.538498	34652	Inflammatory bowel disease	COPD	TRUE	0.00220835	76.6886
rs2542147	T	G	-0.1513	0.0227	2.78e-11	0.837193	34652	Inflammatory bowel disease	COPD	TRUE	0.00128039	44.4223
rs254560	A	G	0.0995014	0.0171	6.16e-09	0.400063	34652	Inflammatory bowel disease	COPD	TRUE	0.000976144	33.8564
rs2836882	A	G	-0.196295	0.0201	1.49e-22	0.257617	34652	Inflammatory bowel disease	COPD	TRUE	0.00274476	95.3677
rs3024493	A	C	0.212996	0.0222	8.48e-22	0.169666	34652	Inflammatory bowel disease	COPD	TRUE	0.00264945	92.0475
rs34190331	A	G	0.176899	0.0303	5.39e-09	0.0853045	34652	Inflammatory bowel disease	COPD	TRUE	0.000982676	34.0832
rs35260072	C	A	0.142197	0.017	7.07e-17	0.433153	34652	Inflammatory bowel disease	COPD	TRUE	0.00201502	69.9613
rs35730213	C	G	-0.151404	0.0194	6.91e-15	0.262591	34652	Inflammatory bowel disease	COPD	FALSE	0.00175461	60.904
rs4077515	T	C	0.179401	0.0172	1.5e-25	0.424242	34652	Inflammatory bowel disease	COPD	TRUE	0.0031297	108.785
rs4246905	C	T	0.163001	0.0197	1.42e-16	0.729896	34652	Inflammatory bowel disease	COPD	TRUE	0.0019718	68.4578
rs444210	G	A	0.109502	0.0168	7.39e-11	0.545781	34652	Inflammatory bowel disease	COPD	TRUE	0.00122452	42.4816
rs45528737	T	C	0.166802	0.03	2.66e-08	0.111833	34652	Inflammatory bowel disease	COPD	TRUE	0.000891342	30.9126
rs4676408	A	G	0.118103	0.0181	6.62e-11	0.515063	34652	Inflammatory bowel disease	COPD	TRUE	0.00122717	42.5735
rs4712528	C	G	0.122598	0.0207	3.07e-09	0.787692	34652	Inflammatory bowel disease	COPD	FALSE	0.00101125	35.0753
rs4730272	G	A	-0.134102	0.0178	4.5e-14	0.512591	34652	Inflammatory bowel disease	COPD	TRUE	0.00163528	56.7552
rs4851586	C	T	-0.122403	0.0193	2.32e-10	0.75745	34652	Inflammatory bowel disease	COPD	TRUE	0.00115941	40.2202
rs56062135	T	C	0.1509	0.0198	2.64e-14	0.236922	34652	Inflammatory bowel disease	COPD	TRUE	0.00167337	58.0795
rs6062496	A	G	0.164997	0.018	5.48e-20	0.578011	34652	Inflammatory bowel disease	COPD	TRUE	0.00241895	84.0199
rs6584283	C	T	-0.180303	0.0169	1.7e-26	0.510643	34652	Inflammatory bowel disease	COPD	TRUE	0.00327401	113.817
rs6826501	T	C	-0.0927953	0.0169	4.12e-08	0.536078	34652	Inflammatory bowel disease	COPD	TRUE	0.000869306	30.1477
rs6873866	C	T	-0.106996	0.0176	1.09e-09	0.528821	34652	Inflammatory bowel disease	COPD	TRUE	0.00106541	36.956
rs6880778	G	A	0.187801	0.0173	2.14e-27	0.620729	34652	Inflammatory bowel disease	COPD	TRUE	0.00338923	117.836
rs6911490	C	T	-0.142801	0.0208	6.82e-12	0.778565	34652	Inflammatory bowel disease	COPD	TRUE	0.00135837	47.1314
rs6927172	G	C	0.110295	0.0202	4.65e-08	0.21432	34652	Inflammatory bowel disease	COPD	FALSE	0.000859621	29.8115
rs72798422	C	T	0.2776	0.0431	1.19e-10	0.041718	34652	Inflammatory bowel disease	COPD	TRUE	0.00119574	41.482
rs7285952	G	T	-0.176002	0.0235	7.6e-14	0.157193	34652	Inflammatory bowel disease	COPD	TRUE	0.0016161	56.0886
rs744166	G	A	-0.120703	0.0172	2.16e-12	0.409963	34652	Inflammatory bowel disease	COPD	TRUE	0.00141917	49.2441
rs7523335	A	G	-0.140504	0.0225	4.16e-10	0.173424	34652	Inflammatory bowel disease	COPD	TRUE	0.00112408	38.9931
rs9370774	C	T	-0.130704	0.0219	2.54e-09	0.20068	34652	Inflammatory bowel disease	COPD	TRUE	0.00102687	35.6176
rs9934775	T	C	-0.139595	0.0232	1.71e-09	0.16068	34652	Inflammatory bowel disease	COPD	TRUE	0.00104372	36.2025
rs10800314	A	C	-0.143097	0.0179	1.17e-15	0.649219	34652	Inflammatory bowel disease	COPD	FALSE	0.00184088	63.9043
rs112401990	A	G	0.142202	0.0174	2.84e-16	0.375383	34652	Inflammatory bowel disease	COPD	FALSE	0.00192375	66.7864
rs9272514	T	C	-0.234698	0.0208	1.59e-29	0.30636	34652	Inflammatory bowel disease	COPD	FALSE	0.00366076	127.311
rs28383456	T	C	-0.177501	0.02	5.77e-19	0.345334	34652	Inflammatory bowel disease	COPD	FALSE	0.00226792	78.762
rs113473719	C	A	-0.159599	0.0219	2.96e-13	0.694937	34652	Inflammatory bowel disease	COPD	FALSE	0.00153031	53.1064
rs1551399	C	A	0.101302	0.0173	5.01e-09	0.615807	34652	Inflammatory bowel disease	COPD	FALSE	0.000988521	34.2862
rs3850378	C	T	0.155099	0.0282	3.8e-08	0.096461	34652	Inflammatory bowel disease	COPD	FALSE	0.000872193	30.2479
rs8134436	G	C	-0.144698	0.017	2.02e-17	0.603989	34652	Inflammatory bowel disease	COPD	FALSE	0.00208637	72.444
rs131657	A	T	0.136496	0.0212	1.24e-10	0.201666	34652	Inflammatory bowel disease	COPD	FALSE	0.00119487	41.4518
rs10112083	G	C	0.00342335	0.000722049	2.13e-06	0.322892	337159	Osteoarthritis	COPD	FALSE	6.66662e-05	22.4785
rs10929072	C	T	-0.00369856	0.000685169	6.74e-08	0.57268	337159	Osteoarthritis	COPD	TRUE	8.64167e-05	29.1385
rs112715306	A	G	0.00651502	0.00141198	3.95e-06	0.0610456	337159	Osteoarthritis	COPD	TRUE	6.31411e-05	21.2898
rs113471597	G	C	0.00382728	0.000790171	1.28e-06	0.240069	337159	Osteoarthritis	COPD	FALSE	6.95782e-05	23.4604
rs114680493	C	T	0.0105512	0.00230953	4.91e-06	0.0261507	337159	Osteoarthritis	COPD	TRUE	6.19006e-05	20.8715
rs11809524	T	C	0.00450564	0.000917954	9.19e-07	0.839399	337159	Osteoarthritis	COPD	TRUE	7.14505e-05	24.0918
rs12154055	A	G	-0.00327245	0.000691242	2.2e-06	0.387351	337159	Osteoarthritis	COPD	TRUE	6.64695e-05	22.4121
rs13107325	T	C	0.00996566	0.00128237	7.79e-15	0.0747926	337159	Osteoarthritis	COPD	TRUE	0.000179091	60.3925
rs143582413	T	G	0.00671239	0.00127144	1.3e-07	0.076182	337159	Osteoarthritis	COPD	TRUE	8.26593e-05	27.8715
rs147760547	G	A	0.0104619	0.00216448	1.34e-06	0.0251068	337159	Osteoarthritis	COPD	TRUE	6.92866e-05	23.3621
rs1642595	A	G	-0.00533095	0.00110772	1.49e-06	0.896858	337159	Osteoarthritis	COPD	TRUE	6.86886e-05	23.1604
rs1713484	G	A	-0.0036605	0.000782059	2.86e-06	0.732598	337159	Osteoarthritis	COPD	TRUE	6.49739e-05	21.9078
rs2047885	C	G	-0.0035621	0.000691579	2.6e-07	0.392003	337159	Osteoarthritis	COPD	FALSE	7.86792e-05	26.5293
rs2290573	A	G	0.00325632	0.000686296	2.09e-06	0.567466	337159	Osteoarthritis	COPD	TRUE	6.67679e-05	22.5128
rs2807867	A	C	-0.00332652	0.000675472	8.45e-07	0.483292	337159	Osteoarthritis	COPD	TRUE	7.19283e-05	24.2529
rs2835328	C	A	0.00359576	0.000726896	7.55e-07	0.312563	337159	Osteoarthritis	COPD	TRUE	7.25722e-05	24.47
rs2997925	G	A	-0.00340408	0.000721217	2.36e-06	0.55774	337159	Osteoarthritis	COPD	TRUE	6.607e-05	22.2774
rs34712248	C	G	-0.00315538	0.000684949	4.09e-06	0.534185	337159	Osteoarthritis	COPD	FALSE	6.29397e-05	21.2219
rs3771501	G	A	-0.00441922	0.000676813	6.61e-11	0.52626	337159	Osteoarthritis	COPD	TRUE	0.000126434	42.6335
rs4142960	C	G	-0.0036941	0.000678702	5.25e-08	0.512636	337159	Osteoarthritis	COPD	FALSE	8.7859e-05	29.6249
rs42079	G	A	-0.00320016	0.000675712	2.18e-06	0.494936	337159	Osteoarthritis	COPD	TRUE	6.65206e-05	22.4294
rs4978572	G	C	0.00347596	0.000686859	4.18e-07	0.413021	337159	Osteoarthritis	COPD	FALSE	7.59533e-05	25.6101
rs61734410	T	C	-0.00395531	0.000793357	6.18e-07	0.251765	337159	Osteoarthritis	COPD	TRUE	7.37152e-05	24.8554
rs62124868	C	T	0.00454578	0.000863383	1.4e-07	0.193807	337159	Osteoarthritis	COPD	TRUE	8.22128e-05	27.7209
rs62355921	G	A	0.00463385	0.000948269	1.03e-06	0.151213	337159	Osteoarthritis	COPD	TRUE	7.08199e-05	23.8791
rs6701965	T	C	-0.00419745	0.000882375	1.97e-06	0.822821	337159	Osteoarthritis	COPD	TRUE	6.71121e-05	22.6288
rs6724084	A	G	-0.00345576	0.000711892	1.21e-06	0.341236	337159	Osteoarthritis	COPD	TRUE	6.98866e-05	23.5644
rs6863101	A	G	-0.00432034	0.000897987	1.5e-06	0.170947	337159	Osteoarthritis	COPD	TRUE	6.86485e-05	23.1469
rs75621460	A	G	0.0114314	0.00227439	5.01e-07	0.025995	337159	Osteoarthritis	COPD	TRUE	7.49207e-05	25.2619
rs77817631	A	G	-0.0125844	0.00271171	3.47e-06	0.0167527	337159	Osteoarthritis	COPD	TRUE	6.38728e-05	21.5365
rs7915299	G	T	0.0126484	0.0025916	1.06e-06	0.0186033	337159	Osteoarthritis	COPD	TRUE	7.06431e-05	23.8195
rs8102677	G	A	-0.00346658	0.000725228	1.75e-06	0.317276	337159	Osteoarthritis	COPD	TRUE	6.77625e-05	22.8481
rs881009	T	C	-0.00317342	0.000692583	4.61e-06	0.617081	337159	Osteoarthritis	COPD	TRUE	6.22658e-05	20.9947
rs72805578	A	C	-0.00433233	0.000827416	1.64e-07	0.211698	337159	Osteoarthritis	COPD	FALSE	8.13065e-05	27.4153
rs1560707	G	T	-0.00349194	0.000699039	5.88e-07	0.630912	337159	Osteoarthritis	COPD	FALSE	7.40055e-05	24.9533

## Sheet: Supplementary Table 4
		Systemic lupus erythematosus	Rheumatoid arthritis	Inflammatory bowel disease	Osteoarthritis
Chronic obstructive pulmonary disease	Main analysis
	IVW
	OR (95% CI)	0.996(0.979-1.013）	377.313(6.625-21487.932)	0.983(0.944-1.024)	11.097(1.583-77.796)
	P value	0.639	0.004	0.411	0.015
	MR Egger
	OR (95% CI)	0.991(0.955-1.028）	579.036(0.131-2558399.64)	0.9516(0.846-1.070)	44.150(0.117-16708.401)
	P value	0.623	0.276	0.409	0.223
	Weighted median
	OR (95% CI)	0.995(0.974-1.017)	287.928(5.968-13891.513)	0.992(0.952-1.033)	2.231(0.290-17.165)
	P value	0.657	0.004	0.687	0.441
	Sensitivity analysis
	Cochran’s Q
	IVW
	Q-statistics	6.21	3.733	142.268	56.93
	Q_df	11	2	47	25
	P value	0.859	0.155	1.62e-11	0.0003
	MR-Egger
	Q-statistics	6.316	3.761	143.301	13.511
	Q_df	12	3	48	26
	P value	0.899	0.288	2.02e-11	0.0004
	Egger intercept
	Intercept	0.003	-0.002	0.005	-0.006
	P value	0.75	0.913	0.562	0.633
	MR-PRESSO
	P value	0.93	0.579	0.138	0.556
